# Supplementary material for: Supramolecular Complexes of Plant Neurotoxin Veratridine with Cyclodextrins and Their Antidote-like Effect on Neuro-2a Cell Viability
Source: Pharmaceutics. 2022 Mar 9;14(3):598. doi: 10.3390/pharmaceutics14030598 (PMC8951692; doi:10.3390/pharmaceutics14030598)
Supplement: Supplementary file 1 [file pharmaceutics-14-00598-s001.zip]

Archive with 2 entries (2 files):
- Video S1-molecular dynamics VTD-bCD.mp4
- Video S2-molecular dynamics VTD-gCD.mp4
